# Supplementary material for: Bolus Intravenous Procainamide in Patients with Frequent Ventricular Ectopics during Cardiac Magnetic Resonance Scanning: A Way to Ensure High Quality Imaging
Source: Diagnostics (Basel). 2021 Jan 27;11(2):178. doi: 10.3390/diagnostics11020178 (PMC7911068; doi:10.3390/diagnostics11020178)
Supplement: Supplementary file 1 [file diagnostics-11-00178-s001.zip]

Archive with 2 entries (2 files):
- Video_1.avi
- Video_2.avi
